# Supplementary material for: Protection from environmental enteric dysfunction and growth improvement in malnourished newborns by amplification of secretory IgA
Source: Cell Rep Med. 2024 Jul 2;5(7):101639. doi: 10.1016/j.xcrm.2024.101639 (PMC11293325; doi:10.1016/j.xcrm.2024.101639)
Supplement: Table S1. Taxonomic differences between CON and MAL pups, related to Figure 3 [file mmc2.xlsx]

## Sheet: Sheet1
Table S1: Taxonomic differences between CON and MAL pups	LDA	ENRICHED IN
k__Bacteria.p__Actinobacteria.c__Coriobacteriia.o__Coriobacteriales.f__Coriobacteriaceae.g__	4.20661	MAL
k__Bacteria.p__Bacteroidetes.c__Bacteroidia.o__Bacteroidales.f__S24_7.g__.s__.ASV_004	4.63301	MAL
k__Bacteria.p__Firmicutes	5.90436	MAL
k__Bacteria.p__Firmicutes.c__Bacilli	5.16327	MAL
k__Bacteria.p__Firmicutes.c__Bacilli.o__Bacillales	4.16397	MAL
k__Bacteria.p__Firmicutes.c__Bacilli.o__Bacillales.__	3.57	MAL
k__Bacteria.p__Firmicutes.c__Bacilli.o__Bacillales.__.__	3.57	MAL
k__Bacteria.p__Firmicutes.c__Bacilli.o__Bacillales.ASV_116	3.4822	MAL
k__Bacteria.p__Firmicutes.c__Bacilli.o__Bacillales.f__Planococcaceae	3.00482	MAL
k__Bacteria.p__Firmicutes.c__Bacilli.o__Bacillales.f__Planococcaceae.g__Sporosarcina	3.00482	MAL
k__Bacteria.p__Firmicutes.c__Bacilli.o__Bacillales.f__Planococcaceae.g__Sporosarcina.s__	3.1494	MAL
k__Bacteria.p__Firmicutes.c__Bacilli.o__Bacillales.f__Planococcaceae.g__Sporosarcina.s__.ASV_283	3.1494	MAL
k__Bacteria.p__Firmicutes.c__Bacilli.o__Bacillales.f__Staphylococcaceae	3.9939	MAL
k__Bacteria.p__Firmicutes.c__Bacilli.o__Bacillales.f__Staphylococcaceae.g__Staphylococcus	3.96315	MAL
k__Bacteria.p__Firmicutes.c__Bacilli.o__Bacillales.f__Staphylococcaceae.g__Staphylococcus.s__sciuri	4.11977	MAL
k__Bacteria.p__Firmicutes.c__Bacilli.o__Bacillales.f__Staphylococcaceae.g__Staphylococcus.s__sciuri.ASV_131	4.11977	MAL
k__Bacteria.p__Firmicutes.c__Bacilli.o__Lactobacillales.f__Enterococcaceae	3.26393	MAL
k__Bacteria.p__Firmicutes.c__Bacilli.o__Lactobacillales.f__Enterococcaceae.__	3.26393	MAL
k__Bacteria.p__Firmicutes.c__Bacilli.o__Lactobacillales.f__Enterococcaceae.ASV_161	3.19556	MAL
k__Bacteria.p__Firmicutes.c__Bacilli.o__Lactobacillales.f__Streptococcaceae	3.94665	MAL
k__Bacteria.p__Firmicutes.c__Bacilli.o__Lactobacillales.f__Streptococcaceae.g__Streptococcus	3.94369	MAL
k__Bacteria.p__Firmicutes.c__Bacilli.o__Lactobacillales.f__Streptococcaceae.g__Streptococcus.s__	4.1347	MAL
k__Bacteria.p__Firmicutes.c__Bacilli.o__Lactobacillales.f__Streptococcaceae.g__Streptococcus.s__.ASV_096	4.1347	MAL
k__Bacteria.p__Firmicutes.c__Bacilli.o__Turicibacterales	4.02745	MAL
k__Bacteria.p__Firmicutes.c__Bacilli.o__Turicibacterales.f__Turicibacteraceae	4.02745	MAL
k__Bacteria.p__Firmicutes.c__Bacilli.o__Turicibacterales.f__Turicibacteraceae.g__Turicibacter	4.02745	MAL
k__Bacteria.p__Firmicutes.c__Bacilli.o__Turicibacterales.f__Turicibacteraceae.g__Turicibacter.s__	3.67894	MAL
k__Bacteria.p__Firmicutes.c__Bacilli.o__Turicibacterales.f__Turicibacteraceae.g__Turicibacter.s__.ASV_047	3.67894	MAL
k__Bacteria.p__Firmicutes.c__Clostridia	5.81449	MAL
k__Bacteria.p__Firmicutes.c__Clostridia.o__Clostridiales	5.81449	MAL
k__Bacteria.p__Firmicutes.c__Clostridia.o__Clostridiales.f__.g__.s__.ASV_092	3.68155	MAL
k__Bacteria.p__Firmicutes.c__Clostridia.o__Clostridiales.f__.g__.s__.ASV_106	3.69407	MAL
k__Bacteria.p__Firmicutes.c__Clostridia.o__Clostridiales.f__.g__.s__.ASV_181	3.28638	MAL
k__Bacteria.p__Firmicutes.c__Clostridia.o__Clostridiales.f__.g__.s__.ASV_303	3.00373	MAL
k__Bacteria.p__Firmicutes.c__Clostridia.o__Clostridiales.f__Lachnospiraceae	5.34685	MAL
k__Bacteria.p__Firmicutes.c__Clostridia.o__Clostridiales.f__Lachnospiraceae.g__	5.03224	MAL
k__Bacteria.p__Firmicutes.c__Clostridia.o__Clostridiales.f__Lachnospiraceae.g__.s__	4.92414	MAL
k__Bacteria.p__Firmicutes.c__Clostridia.o__Clostridiales.f__Lachnospiraceae.g__.s__.ASV_016	4.7478	MAL
k__Bacteria.p__Firmicutes.c__Clostridia.o__Clostridiales.f__Lachnospiraceae.g__.s__.ASV_026	3.88523	MAL
k__Bacteria.p__Firmicutes.c__Clostridia.o__Clostridiales.f__Lachnospiraceae.g__.s__.ASV_039	3.74492	MAL
k__Bacteria.p__Firmicutes.c__Clostridia.o__Clostridiales.f__Lachnospiraceae.g__.s__.ASV_077	3.61654	MAL
k__Bacteria.p__Firmicutes.c__Clostridia.o__Clostridiales.f__Lachnospiraceae.g__.s__.ASV_168	3.72107	MAL
k__Bacteria.p__Firmicutes.c__Clostridia.o__Clostridiales.f__Lachnospiraceae.g__.s__.ASV_254	2.9075	MAL
k__Bacteria.p__Firmicutes.c__Clostridia.o__Clostridiales.f__Lachnospiraceae.g__.s__.ASV_267	3.63099	MAL
k__Bacteria.p__Firmicutes.c__Clostridia.o__Clostridiales.f__Lachnospiraceae.g___Ruminococcus_	4.96262	MAL
k__Bacteria.p__Firmicutes.c__Clostridia.o__Clostridiales.f__Lachnospiraceae.g___Ruminococcus_.s__gnavus	4.5206	MAL
k__Bacteria.p__Firmicutes.c__Clostridia.o__Clostridiales.f__Lachnospiraceae.g___Ruminococcus_.s__gnavus.ASV_056	4.07189	MAL
k__Bacteria.p__Firmicutes.c__Clostridia.o__Clostridiales.f__Lachnospiraceae.g___Ruminococcus_.s__gnavus.ASV_072	4.12574	MAL
k__Bacteria.p__Firmicutes.c__Clostridia.o__Clostridiales.f__Lachnospiraceae.g__Coprococcus	4.17854	MAL
k__Bacteria.p__Firmicutes.c__Clostridia.o__Clostridiales.f__Lachnospiraceae.g__Coprococcus.s__	3.32879	MAL
k__Bacteria.p__Firmicutes.c__Clostridia.o__Clostridiales.f__Lachnospiraceae.g__Coprococcus.s__.ASV_325	3.32879	MAL
k__Bacteria.p__Firmicutes.c__Clostridia.o__Clostridiales.f__Lachnospiraceae.g__Dorea.s__.ASV_209	3.49869	MAL
k__Bacteria.p__Firmicutes.c__Clostridia.o__Clostridiales.f__Ruminococcaceae.g__.s__.ASV_059	4.73541	MAL
k__Bacteria.p__Firmicutes.c__Clostridia.o__Clostridiales.f__Ruminococcaceae.g__.s__.ASV_135	4.19879	MAL
k__Bacteria.p__Firmicutes.c__Erysipelotrichi	3.63676	MAL
k__Bacteria.p__Firmicutes.c__Erysipelotrichi.o__Erysipelotrichales	3.63676	MAL
k__Bacteria.p__Firmicutes.c__Erysipelotrichi.o__Erysipelotrichales.f__Erysipelotrichaceae	3.63676	MAL
k__Bacteria.p__Firmicutes.c__Erysipelotrichi.o__Erysipelotrichales.f__Erysipelotrichaceae.g__Allobaculum	3.63676	MAL
k__Bacteria.p__Firmicutes.c__Erysipelotrichi.o__Erysipelotrichales.f__Erysipelotrichaceae.g__Allobaculum.s__	3.63676	MAL
k__Bacteria.p__Firmicutes.c__Erysipelotrichi.o__Erysipelotrichales.f__Erysipelotrichaceae.g__Allobaculum.s__.ASV_009	3.63676	MAL
k__Bacteria.p__Proteobacteria.c__Gammaproteobacteria	4.10033	MAL
k__Bacteria.p__Proteobacteria.c__Gammaproteobacteria.o__Enterobacteriales	4.10033	MAL
k__Bacteria.p__Proteobacteria.c__Gammaproteobacteria.o__Enterobacteriales.f__Enterobacteriaceae	4.10033	MAL
k__Bacteria.p__Proteobacteria.c__Gammaproteobacteria.o__Enterobacteriales.f__Enterobacteriaceae.g__	4.10033	MAL
k__Bacteria.p__Proteobacteria.c__Gammaproteobacteria.o__Enterobacteriales.f__Enterobacteriaceae.g__.s__	4.33557	MAL
k__Bacteria.p__Proteobacteria.c__Gammaproteobacteria.o__Enterobacteriales.f__Enterobacteriaceae.g__.s__.ASV_038	4.27209	MAL
k__Bacteria.p__Proteobacteria.c__Gammaproteobacteria.o__Enterobacteriales.f__Enterobacteriaceae.g__.s__.ASV_129	3.46907	MAL
k__Bacteria.p__Actinobacteria.c__Coriobacteriia.o__Coriobacteriales.f__Coriobacteriaceae.ASV_401	3.0782	CON
k__Bacteria.p__Actinobacteria.c__Coriobacteriia.o__Coriobacteriales.f__Coriobacteriaceae.g__Adlercreutzia.s__	3.81458	CON
k__Bacteria.p__Actinobacteria.c__Coriobacteriia.o__Coriobacteriales.f__Coriobacteriaceae.g__Adlercreutzia.s__.ASV_142	3.36839	CON
k__Bacteria.p__Actinobacteria.c__Coriobacteriia.o__Coriobacteriales.f__Coriobacteriaceae.g__Adlercreutzia.s__.ASV_352	3.25963	CON
k__Bacteria.p__Actinobacteria.c__Coriobacteriia.o__Coriobacteriales.f__Coriobacteriaceae.g__Adlercreutzia.s__.ASV_427	3.1581	CON
k__Bacteria.p__Bacteroidetes	5.55829	CON
k__Bacteria.p__Bacteroidetes.c__Bacteroidia	5.55829	CON
k__Bacteria.p__Bacteroidetes.c__Bacteroidia.o__Bacteroidales	5.55829	CON
k__Bacteria.p__Bacteroidetes.c__Bacteroidia.o__Bacteroidales.f__	2.9902	CON
k__Bacteria.p__Bacteroidetes.c__Bacteroidia.o__Bacteroidales.f__.g__	2.9902	CON
k__Bacteria.p__Bacteroidetes.c__Bacteroidia.o__Bacteroidales.f__.g__.s__	2.9902	CON
k__Bacteria.p__Bacteroidetes.c__Bacteroidia.o__Bacteroidales.f__.g__.s__.ASV_342	2.9902	CON
k__Bacteria.p__Bacteroidetes.c__Bacteroidia.o__Bacteroidales.f___Odoribacteraceae_	4.61561	CON
k__Bacteria.p__Bacteroidetes.c__Bacteroidia.o__Bacteroidales.f___Odoribacteraceae_.g__Odoribacter	4.61561	CON
k__Bacteria.p__Bacteroidetes.c__Bacteroidia.o__Bacteroidales.f___Odoribacteraceae_.g__Odoribacter.s__	4.63937	CON
k__Bacteria.p__Bacteroidetes.c__Bacteroidia.o__Bacteroidales.f___Odoribacteraceae_.g__Odoribacter.s__.ASV_015	4.4186	CON
k__Bacteria.p__Bacteroidetes.c__Bacteroidia.o__Bacteroidales.f___Odoribacteraceae_.g__Odoribacter.s__.ASV_028	4.09719	CON
k__Bacteria.p__Bacteroidetes.c__Bacteroidia.o__Bacteroidales.f___Odoribacteraceae_.g__Odoribacter.s__.ASV_041	3.68683	CON
k__Bacteria.p__Bacteroidetes.c__Bacteroidia.o__Bacteroidales.f__Bacteroidaceae	4.27977	CON
k__Bacteria.p__Bacteroidetes.c__Bacteroidia.o__Bacteroidales.f__Bacteroidaceae.g__Bacteroides	4.27977	CON
k__Bacteria.p__Bacteroidetes.c__Bacteroidia.o__Bacteroidales.f__Bacteroidaceae.g__Bacteroides.ASV_058	3.93557	CON
k__Bacteria.p__Bacteroidetes.c__Bacteroidia.o__Bacteroidales.f__Bacteroidaceae.g__Bacteroides.ASV_065	3.65004	CON
k__Bacteria.p__Bacteroidetes.c__Bacteroidia.o__Bacteroidales.f__Bacteroidaceae.g__Bacteroides.ASV_082	3.70189	CON
k__Bacteria.p__Bacteroidetes.c__Bacteroidia.o__Bacteroidales.f__Bacteroidaceae.g__Bacteroides.s__	2.96495	CON
k__Bacteria.p__Bacteroidetes.c__Bacteroidia.o__Bacteroidales.f__Bacteroidaceae.g__Bacteroides.s__.ASV_404	2.96495	CON
k__Bacteria.p__Bacteroidetes.c__Bacteroidia.o__Bacteroidales.f__Prevotellaceae	3.09761	CON
k__Bacteria.p__Bacteroidetes.c__Bacteroidia.o__Bacteroidales.f__Prevotellaceae.g__Prevotella	3.09761	CON
k__Bacteria.p__Bacteroidetes.c__Bacteroidia.o__Bacteroidales.f__Prevotellaceae.g__Prevotella.s__	3.09761	CON
k__Bacteria.p__Bacteroidetes.c__Bacteroidia.o__Bacteroidales.f__Prevotellaceae.g__Prevotella.s__.ASV_364	3.09761	CON
k__Bacteria.p__Bacteroidetes.c__Bacteroidia.o__Bacteroidales.f__Rikenellaceae	4.51725	CON
k__Bacteria.p__Bacteroidetes.c__Bacteroidia.o__Bacteroidales.f__Rikenellaceae.__	4.40124	CON
k__Bacteria.p__Bacteroidetes.c__Bacteroidia.o__Bacteroidales.f__Rikenellaceae.ASV_022	4.40872	CON
k__Bacteria.p__Bacteroidetes.c__Bacteroidia.o__Bacteroidales.f__Rikenellaceae.g__	3.88727	CON
k__Bacteria.p__Bacteroidetes.c__Bacteroidia.o__Bacteroidales.f__Rikenellaceae.g__.s__	3.75279	CON
k__Bacteria.p__Bacteroidetes.c__Bacteroidia.o__Bacteroidales.f__Rikenellaceae.g__.s__.ASV_037	3.01794	CON
k__Bacteria.p__Bacteroidetes.c__Bacteroidia.o__Bacteroidales.f__Rikenellaceae.g__.s__.ASV_067	3.62011	CON
k__Bacteria.p__Bacteroidetes.c__Bacteroidia.o__Bacteroidales.f__Rikenellaceae.g__.s__.ASV_274	2.65101	CON
k__Bacteria.p__Bacteroidetes.c__Bacteroidia.o__Bacteroidales.f__S24_7	5.06878	CON
k__Bacteria.p__Bacteroidetes.c__Bacteroidia.o__Bacteroidales.f__S24_7.g__	5.06878	CON
k__Bacteria.p__Bacteroidetes.c__Bacteroidia.o__Bacteroidales.f__S24_7.g__.s__	5.06878	CON
k__Bacteria.p__Bacteroidetes.c__Bacteroidia.o__Bacteroidales.f__S24_7.g__.s__.ASV_055	4.17839	CON
k__Bacteria.p__Bacteroidetes.c__Bacteroidia.o__Bacteroidales.f__S24_7.g__.s__.ASV_099	3.71089	CON
k__Bacteria.p__Bacteroidetes.c__Bacteroidia.o__Bacteroidales.f__S24_7.g__.s__.ASV_110	3.50994	CON
k__Bacteria.p__Bacteroidetes.c__Bacteroidia.o__Bacteroidales.f__S24_7.g__.s__.ASV_112	3.81071	CON
k__Bacteria.p__Bacteroidetes.c__Bacteroidia.o__Bacteroidales.f__S24_7.g__.s__.ASV_114	3.5881	CON
k__Bacteria.p__Bacteroidetes.c__Bacteroidia.o__Bacteroidales.f__S24_7.g__.s__.ASV_126	3.78798	CON
k__Bacteria.p__Bacteroidetes.c__Bacteroidia.o__Bacteroidales.f__S24_7.g__.s__.ASV_127	3.28907	CON
k__Bacteria.p__Bacteroidetes.c__Bacteroidia.o__Bacteroidales.f__S24_7.g__.s__.ASV_134	3.44183	CON
k__Bacteria.p__Bacteroidetes.c__Bacteroidia.o__Bacteroidales.f__S24_7.g__.s__.ASV_139	3.59154	CON
k__Bacteria.p__Bacteroidetes.c__Bacteroidia.o__Bacteroidales.f__S24_7.g__.s__.ASV_157	3.28024	CON
k__Bacteria.p__Bacteroidetes.c__Bacteroidia.o__Bacteroidales.f__S24_7.g__.s__.ASV_179	3.21958	CON
k__Bacteria.p__Bacteroidetes.c__Bacteroidia.o__Bacteroidales.f__S24_7.g__.s__.ASV_186	3.79257	CON
k__Bacteria.p__Bacteroidetes.c__Bacteroidia.o__Bacteroidales.f__S24_7.g__.s__.ASV_188	3.53581	CON
k__Bacteria.p__Bacteroidetes.c__Bacteroidia.o__Bacteroidales.f__S24_7.g__.s__.ASV_202	3.81342	CON
k__Bacteria.p__Bacteroidetes.c__Bacteroidia.o__Bacteroidales.f__S24_7.g__.s__.ASV_236	3.023	CON
k__Bacteria.p__Bacteroidetes.c__Bacteroidia.o__Bacteroidales.f__S24_7.g__.s__.ASV_237	3.32363	CON
k__Bacteria.p__Bacteroidetes.c__Bacteroidia.o__Bacteroidales.f__S24_7.g__.s__.ASV_247	3.79132	CON
k__Bacteria.p__Bacteroidetes.c__Bacteroidia.o__Bacteroidales.f__S24_7.g__.s__.ASV_260	3.51758	CON
k__Bacteria.p__Bacteroidetes.c__Bacteroidia.o__Bacteroidales.f__S24_7.g__.s__.ASV_294	3.33242	CON
k__Bacteria.p__Bacteroidetes.c__Bacteroidia.o__Bacteroidales.f__S24_7.g__.s__.ASV_302	3.68333	CON
k__Bacteria.p__Bacteroidetes.c__Bacteroidia.o__Bacteroidales.f__S24_7.g__.s__.ASV_319	3.37335	CON
k__Bacteria.p__Bacteroidetes.c__Bacteroidia.o__Bacteroidales.f__S24_7.g__.s__.ASV_322	3.10721	CON
k__Bacteria.p__Bacteroidetes.c__Bacteroidia.o__Bacteroidales.f__S24_7.g__.s__.ASV_329	3.28613	CON
k__Bacteria.p__Bacteroidetes.c__Bacteroidia.o__Bacteroidales.f__S24_7.g__.s__.ASV_339	3.11037	CON
k__Bacteria.p__Bacteroidetes.c__Bacteroidia.o__Bacteroidales.f__S24_7.g__.s__.ASV_369	3.0225	CON
k__Bacteria.p__Bacteroidetes.c__Bacteroidia.o__Bacteroidales.f__S24_7.g__.s__.ASV_378	3.04492	CON
k__Bacteria.p__Bacteroidetes.c__Bacteroidia.o__Bacteroidales.f__S24_7.g__.s__.ASV_409	3.17994	CON
k__Bacteria.p__Bacteroidetes.c__Bacteroidia.o__Bacteroidales.f__S24_7.g__.s__.ASV_416	3.21956	CON
k__Bacteria.p__Bacteroidetes.c__Bacteroidia.o__Bacteroidales.f__S24_7.g__.s__.ASV_422	2.89984	CON
k__Bacteria.p__Bacteroidetes.c__Bacteroidia.o__Bacteroidales.f__S24_7.g__.s__.ASV_428	2.99492	CON
k__Bacteria.p__Bacteroidetes.c__Bacteroidia.o__Bacteroidales.f__S24_7.g__.s__.ASV_431	3.13746	CON
k__Bacteria.p__Bacteroidetes.c__Bacteroidia.o__Bacteroidales.f__S24_7.g__.s__.ASV_437	3.14252	CON
k__Bacteria.p__Bacteroidetes.c__Bacteroidia.o__Bacteroidales.f__S24_7.g__.s__.ASV_446	3.19847	CON
k__Bacteria.p__Bacteroidetes.c__Bacteroidia.o__Bacteroidales.f__S24_7.g__.s__.ASV_578	3.01916	CON
k__Bacteria.p__Deferribacteres	4.13249	CON
k__Bacteria.p__Deferribacteres.c__Deferribacteres	4.13249	CON
k__Bacteria.p__Deferribacteres.c__Deferribacteres.o__Deferribacterales	4.13249	CON
k__Bacteria.p__Deferribacteres.c__Deferribacteres.o__Deferribacterales.f__Deferribacteraceae	4.13249	CON
k__Bacteria.p__Deferribacteres.c__Deferribacteres.o__Deferribacterales.f__Deferribacteraceae.g__Mucispirillum	4.13249	CON
k__Bacteria.p__Deferribacteres.c__Deferribacteres.o__Deferribacterales.f__Deferribacteraceae.g__Mucispirillum.ASV_060	4.2451	CON
k__Bacteria.p__Firmicutes.c__Bacilli.o__Lactobacillales.f__Lactobacillaceae	4.58098	CON
k__Bacteria.p__Firmicutes.c__Bacilli.o__Lactobacillales.f__Lactobacillaceae.g__Lactobacillus	4.58098	CON
k__Bacteria.p__Firmicutes.c__Bacilli.o__Lactobacillales.f__Lactobacillaceae.g__Lactobacillus.ASV_245	3.2897	CON
k__Bacteria.p__Firmicutes.c__Bacilli.o__Lactobacillales.f__Lactobacillaceae.g__Lactobacillus.ASV_253	3.3821	CON
k__Bacteria.p__Firmicutes.c__Bacilli.o__Lactobacillales.f__Lactobacillaceae.g__Lactobacillus.s__	4.34387	CON
k__Bacteria.p__Firmicutes.c__Bacilli.o__Lactobacillales.f__Lactobacillaceae.g__Lactobacillus.s__.ASV_043	4.27816	CON
k__Bacteria.p__Firmicutes.c__Bacilli.o__Lactobacillales.f__Lactobacillaceae.g__Lactobacillus.s__.ASV_234	3.49123	CON
k__Bacteria.p__Firmicutes.c__Clostridia.o__Clostridiales.ASV_480	3.38575	CON
k__Bacteria.p__Firmicutes.c__Clostridia.o__Clostridiales.f__	5.21191	CON
k__Bacteria.p__Firmicutes.c__Clostridia.o__Clostridiales.f__.g__	5.21191	CON
k__Bacteria.p__Firmicutes.c__Clostridia.o__Clostridiales.f__.g__.s__	5.21191	CON
k__Bacteria.p__Firmicutes.c__Clostridia.o__Clostridiales.f__.g__.s__.ASV_014	4.67368	CON
k__Bacteria.p__Firmicutes.c__Clostridia.o__Clostridiales.f__.g__.s__.ASV_104	4.02155	CON
k__Bacteria.p__Firmicutes.c__Clostridia.o__Clostridiales.f__.g__.s__.ASV_128	4.24751	CON
k__Bacteria.p__Firmicutes.c__Clostridia.o__Clostridiales.f__.g__.s__.ASV_193	4.05928	CON
k__Bacteria.p__Firmicutes.c__Clostridia.o__Clostridiales.f__.g__.s__.ASV_206	4.13459	CON
k__Bacteria.p__Firmicutes.c__Clostridia.o__Clostridiales.f__.g__.s__.ASV_217	3.21452	CON
k__Bacteria.p__Firmicutes.c__Clostridia.o__Clostridiales.f__.g__.s__.ASV_243	3.28636	CON
k__Bacteria.p__Firmicutes.c__Clostridia.o__Clostridiales.f__.g__.s__.ASV_263	4.09085	CON
k__Bacteria.p__Firmicutes.c__Clostridia.o__Clostridiales.f__.g__.s__.ASV_268	3.28774	CON
k__Bacteria.p__Firmicutes.c__Clostridia.o__Clostridiales.f__.g__.s__.ASV_270	3.34731	CON
k__Bacteria.p__Firmicutes.c__Clostridia.o__Clostridiales.f__.g__.s__.ASV_284	3.16329	CON
k__Bacteria.p__Firmicutes.c__Clostridia.o__Clostridiales.f__.g__.s__.ASV_300	3.48369	CON
k__Bacteria.p__Firmicutes.c__Clostridia.o__Clostridiales.f__.g__.s__.ASV_317	3.67489	CON
k__Bacteria.p__Firmicutes.c__Clostridia.o__Clostridiales.f__.g__.s__.ASV_321	3.61248	CON
k__Bacteria.p__Firmicutes.c__Clostridia.o__Clostridiales.f__.g__.s__.ASV_328	3.71511	CON
k__Bacteria.p__Firmicutes.c__Clostridia.o__Clostridiales.f__.g__.s__.ASV_336	3.89445	CON
k__Bacteria.p__Firmicutes.c__Clostridia.o__Clostridiales.f__.g__.s__.ASV_395	2.63651	CON
k__Bacteria.p__Firmicutes.c__Clostridia.o__Clostridiales.f__.g__.s__.ASV_443	3.21041	CON
k__Bacteria.p__Firmicutes.c__Clostridia.o__Clostridiales.f__.g__.s__.ASV_463	3.00357	CON
k__Bacteria.p__Firmicutes.c__Clostridia.o__Clostridiales.f__.g__.s__.ASV_471	2.89915	CON
k__Bacteria.p__Firmicutes.c__Clostridia.o__Clostridiales.f__Christensenellaceae	3.18517	CON
k__Bacteria.p__Firmicutes.c__Clostridia.o__Clostridiales.f__Christensenellaceae.g__	3.18517	CON
k__Bacteria.p__Firmicutes.c__Clostridia.o__Clostridiales.f__Christensenellaceae.g__.s__	3.18517	CON
k__Bacteria.p__Firmicutes.c__Clostridia.o__Clostridiales.f__Christensenellaceae.g__.s__.ASV_299	3.18517	CON
k__Bacteria.p__Firmicutes.c__Clostridia.o__Clostridiales.f__Clostridiaceae	3.12678	CON
k__Bacteria.p__Firmicutes.c__Clostridia.o__Clostridiales.f__Clostridiaceae.g__Clostridium	3.12678	CON
k__Bacteria.p__Firmicutes.c__Clostridia.o__Clostridiales.f__Clostridiaceae.g__Clostridium.s__	2.78911	CON
k__Bacteria.p__Firmicutes.c__Clostridia.o__Clostridiales.f__Clostridiaceae.g__Clostridium.s__.ASV_572	2.78911	CON
k__Bacteria.p__Firmicutes.c__Clostridia.o__Clostridiales.f__Eubacteriaceae	3.12545	CON
k__Bacteria.p__Firmicutes.c__Clostridia.o__Clostridiales.f__Eubacteriaceae.g__Anaerofustis	3.12545	CON
k__Bacteria.p__Firmicutes.c__Clostridia.o__Clostridiales.f__Eubacteriaceae.g__Anaerofustis.s__	3.10153	CON
k__Bacteria.p__Firmicutes.c__Clostridia.o__Clostridiales.f__Eubacteriaceae.g__Anaerofustis.s__.ASV_424	3.10153	CON
k__Bacteria.p__Firmicutes.c__Clostridia.o__Clostridiales.f__Lachnospiraceae.g__.s__.ASV_050	2.97253	CON
k__Bacteria.p__Firmicutes.c__Clostridia.o__Clostridiales.f__Lachnospiraceae.g__.s__.ASV_200	3.23254	CON
k__Bacteria.p__Firmicutes.c__Clostridia.o__Clostridiales.f__Lachnospiraceae.g__.s__.ASV_298	3.36599	CON
k__Bacteria.p__Firmicutes.c__Clostridia.o__Clostridiales.f__Lachnospiraceae.g__.s__.ASV_334	2.75296	CON
k__Bacteria.p__Firmicutes.c__Clostridia.o__Clostridiales.f__Lachnospiraceae.g__.s__.ASV_358	3.66459	CON
k__Bacteria.p__Firmicutes.c__Clostridia.o__Clostridiales.f__Lachnospiraceae.g__.s__.ASV_503	2.93767	CON
k__Bacteria.p__Firmicutes.c__Clostridia.o__Clostridiales.f__Lachnospiraceae.g__Dorea.s__.ASV_289	3.5576	CON
k__Bacteria.p__Firmicutes.c__Clostridia.o__Clostridiales.f__Ruminococcaceae.g__.s__.ASV_136	3.0184	CON
k__Bacteria.p__Firmicutes.c__Clostridia.o__Clostridiales.f__Ruminococcaceae.g__.s__.ASV_264	3.63064	CON
k__Bacteria.p__Firmicutes.c__Clostridia.o__Clostridiales.f__Ruminococcaceae.g__.s__.ASV_288	3.19057	CON
k__Bacteria.p__Firmicutes.c__Clostridia.o__Clostridiales.f__Ruminococcaceae.g__.s__.ASV_315	3.38814	CON
k__Bacteria.p__Firmicutes.c__Clostridia.o__Clostridiales.f__Ruminococcaceae.g__.s__.ASV_354	3.04044	CON
k__Bacteria.p__Firmicutes.c__Clostridia.o__Clostridiales.f__Ruminococcaceae.g__.s__.ASV_423	3.31628	CON
k__Bacteria.p__Firmicutes.c__Clostridia.o__Clostridiales.f__Ruminococcaceae.g__.s__.ASV_442	2.9046	CON
k__Bacteria.p__Firmicutes.c__Clostridia.o__Clostridiales.f__Ruminococcaceae.g__.s__.ASV_515	2.82302	CON
k__Bacteria.p__Firmicutes.c__Clostridia.o__Clostridiales.f__Ruminococcaceae.g__.s__.ASV_570	2.84775	CON
k__Bacteria.p__Firmicutes.c__Clostridia.o__Clostridiales.f__Ruminococcaceae.g__.s__.ASV_574	2.8695	CON
k__Bacteria.p__Firmicutes.c__Clostridia.o__Clostridiales.f__Ruminococcaceae.g__.s__.ASV_608	2.77375	CON
k__Bacteria.p__Firmicutes.c__Clostridia.o__Clostridiales.f__Ruminococcaceae.g__Oscillospira	3.9658	CON
k__Bacteria.p__Firmicutes.c__Clostridia.o__Clostridiales.f__Ruminococcaceae.g__Oscillospira.s__	3.9658	CON
k__Bacteria.p__Firmicutes.c__Clostridia.o__Clostridiales.f__Ruminococcaceae.g__Oscillospira.s__.ASV_220	3.39128	CON
k__Bacteria.p__Firmicutes.c__Clostridia.o__Clostridiales.f__Ruminococcaceae.g__Oscillospira.s__.ASV_257	3.23728	CON
k__Bacteria.p__Firmicutes.c__Clostridia.o__Clostridiales.f__Ruminococcaceae.g__Oscillospira.s__.ASV_259	3.49522	CON
k__Bacteria.p__Firmicutes.c__Clostridia.o__Clostridiales.f__Ruminococcaceae.g__Oscillospira.s__.ASV_445	2.81236	CON
k__Bacteria.p__Firmicutes.c__Clostridia.o__Clostridiales.f__Ruminococcaceae.g__Ruminococcus	4.48003	CON
k__Bacteria.p__Firmicutes.c__Clostridia.o__Clostridiales.f__Ruminococcaceae.g__Ruminococcus.s__	4.39269	CON
k__Bacteria.p__Firmicutes.c__Clostridia.o__Clostridiales.f__Ruminococcaceae.g__Ruminococcus.s__.ASV_145	3.78209	CON
k__Bacteria.p__Firmicutes.c__Clostridia.o__Clostridiales.f__Ruminococcaceae.g__Ruminococcus.s__.ASV_203	3.99928	CON
k__Bacteria.p__Firmicutes.c__Clostridia.o__Clostridiales.f__Ruminococcaceae.g__Ruminococcus.s__.ASV_214	3.17984	CON
k__Bacteria.p__Firmicutes.c__Clostridia.o__Clostridiales.f__Ruminococcaceae.g__Ruminococcus.s__.ASV_327	3.33064	CON
k__Bacteria.p__Firmicutes.c__Clostridia.o__Clostridiales.f__Ruminococcaceae.g__Ruminococcus.s__.ASV_453	3.45384	CON
k__Bacteria.p__Proteobacteria.c__Deltaproteobacteria	4.29463	CON
k__Bacteria.p__Proteobacteria.c__Deltaproteobacteria.o__Desulfovibrionales	4.29463	CON
k__Bacteria.p__Proteobacteria.c__Deltaproteobacteria.o__Desulfovibrionales.f__Desulfovibrionaceae	4.29463	CON
k__Bacteria.p__Proteobacteria.c__Deltaproteobacteria.o__Desulfovibrionales.f__Desulfovibrionaceae.g__Desulfovibrio	4.15207	CON
k__Bacteria.p__Proteobacteria.c__Deltaproteobacteria.o__Desulfovibrionales.f__Desulfovibrionaceae.g__Desulfovibrio.s__	4.15207	CON
k__Bacteria.p__Proteobacteria.c__Deltaproteobacteria.o__Desulfovibrionales.f__Desulfovibrionaceae.g__Desulfovibrio.s__.ASV_005	4.15207	CON
k__Bacteria.p__Proteobacteria.c__Deltaproteobacteria.o__Desulfovibrionales.f__Desulfovibrionaceae.g__Lawsonia	3.40165	CON
k__Bacteria.p__Proteobacteria.c__Deltaproteobacteria.o__Desulfovibrionales.f__Desulfovibrionaceae.g__Lawsonia.s__	3.47611	CON
k__Bacteria.p__Proteobacteria.c__Deltaproteobacteria.o__Desulfovibrionales.f__Desulfovibrionaceae.g__Lawsonia.s__.ASV_204	3.47611	CON
k__Bacteria.p__Proteobacteria.c__Epsilonproteobacteria	3.89477	CON
k__Bacteria.p__Proteobacteria.c__Epsilonproteobacteria.o__Campylobacterales	3.89477	CON
k__Bacteria.p__Proteobacteria.c__Epsilonproteobacteria.o__Campylobacterales.f__Helicobacteraceae	3.89477	CON
k__Bacteria.p__Proteobacteria.c__Epsilonproteobacteria.o__Campylobacterales.f__Helicobacteraceae.ASV_075	3.89477	CON
k__Bacteria.p__Tenericutes	3.50526	CON
k__Bacteria.p__Tenericutes.c__Mollicutes	3.50526	CON
k__Bacteria.p__Tenericutes.c__Mollicutes.o__Anaeroplasmatales	3.50293	CON
k__Bacteria.p__Tenericutes.c__Mollicutes.o__Anaeroplasmatales.f__Anaeroplasmataceae	3.50293	CON
k__Bacteria.p__Tenericutes.c__Mollicutes.o__Anaeroplasmatales.f__Anaeroplasmataceae.g__Anaeroplasma	3.50293	CON
k__Bacteria.p__Tenericutes.c__Mollicutes.o__Anaeroplasmatales.f__Anaeroplasmataceae.g__Anaeroplasma.s__	3.61722	CON
k__Bacteria.p__Tenericutes.c__Mollicutes.o__Anaeroplasmatales.f__Anaeroplasmataceae.g__Anaeroplasma.s__.ASV_251	3.61722	CON
k__Bacteria.p__TM7	4.24193	CON
k__Bacteria.p__TM7.c__TM7_3	4.24193	CON
k__Bacteria.p__TM7.c__TM7_3.o__CW040	4.24193	CON
k__Bacteria.p__TM7.c__TM7_3.o__CW040.f__F16	4.24193	CON
k__Bacteria.p__TM7.c__TM7_3.o__CW040.f__F16.g__	4.24193	CON
k__Bacteria.p__TM7.c__TM7_3.o__CW040.f__F16.g__.s__	4.05362	CON
k__Bacteria.p__TM7.c__TM7_3.o__CW040.f__F16.g__.s__.ASV_029	3.69157	CON
k__Bacteria.p__TM7.c__TM7_3.o__CW040.f__F16.g__.s__.ASV_084	3.80608	CON
