# Supplementary material for: Protection from environmental enteric dysfunction and growth improvement in malnourished newborns by amplification of secretory IgA
Source: Cell Rep Med. 2024 Jul 2;5(7):101639. doi: 10.1016/j.xcrm.2024.101639 (PMC11293325; doi:10.1016/j.xcrm.2024.101639)
Supplement: Table S2. Composition of CON and MAL diets, related to Figure 1 [file mmc3.xlsx]

## Sheet: Sheet1
Table S2: Composition of CON and MAL diets
	CON DIET
	Crude Nutrients	%	Additives	per kg
	Crude protein	18.5	Vitamin A [IE/IU]	15900
	Crude fat	4.5	Vitamin D [IE/IU]	1130
	Crude fibre	4.5	Iron [mg]	51
	Crude ash	6.3	Zinc [mg]	21
			Manganese [mg]	10
			Copper [mg]	6
			Iodine [mg]	0.9
			Cobalt [mg]	0.3
			Selenium [mg]	0.13
			Calcium [g]	10.5
			Phosphorus [g]	8
			Sodium [g]	2
	Manufacturer:	Granovit AG/ CH 4303 Kaiseraugst
	MAL DIET
	Crude Nutrients	%	Additives	per kg
	Crude protein	5.8	Vitamin A [IE/IU]	3,560
	Crude fat	2.1	Vitamin D [IE/IU]	890
	Crude fibre	8.7	Vitamin E [mg]	70
	Crude ash	3.4	Vitamin C [mg]	-
	Starch	47.0
	Sugar	21.4	Copper [mg]	11
	Manufacturer:	ssniff Spezialdiäten gMbH, DE-59494 Soest
